# Supplementary material for: Healthcare Practitioners’ Perceptions of mHealth Application Barriers: Challenges to Adoption and Strategies for Enhancing Digital Health Integration
Source: Healthcare (Basel). 2025 Feb 25;13(5):494. doi: 10.3390/healthcare13050494 (PMC11899126; doi:10.3390/healthcare13050494)
Supplement: Supplementary file 1 [file healthcare-13-00494-s001.zip]

Archive with 1 entries (1 files):
- healthcare-3432829-supplementary.pdf
